# Supplementary material for: Identification of the Best Cut-Off Value of PIVKA-II for the Surveillance of Patients at Risk of Hepatocellular Carcinoma Development
Source: Biology (Basel). 2023 Jan 7;12(1):94. doi: 10.3390/biology12010094 (PMC9855902; doi:10.3390/biology12010094)
Supplement: Supplementary file 1 [file biology-12-00094-s001.zip]

Archive with 1 entries (1 files):
- biology-2089715-supplementary.pdf
